# Supplementary material for: Botulinum neurotoxin accurately separates tonic vs. phasic transmission and reveals heterosynaptic plasticity rules in Drosophila
Source: eLife. 2022 Aug 22;11:e77924. doi: 10.7554/eLife.77924 (PMC9439677; doi:10.7554/eLife.77924)
Supplement: Source code 1. [file elife-77924-code1.zip]

Archive with 1 entries (1 files):
- 16-02-2022-RA-eLife-77924/Source code 1.ipynb
