# Supplementary material for: Botulinum neurotoxin accurately separates tonic vs. phasic transmission and reveals heterosynaptic plasticity rules in Drosophila
Source: eLife. 2022 Aug 22;11:e77924. doi: 10.7554/eLife.77924 (PMC9439677; doi:10.7554/eLife.77924)
Supplement: Source code 1. [file elife-77924-code1.zip › 16-02-2022-RA-eLife-77924/Source code 1.ipynb]

# %% [markdown]
# 1st cell to load all the packages needed.

# %% [code]
# first cell to load all the packages needed.
from PIL import Image, ImageDraw, ImageSequence # loading images
# https://pillow.readthedocs.io/en/stable/reference/index.html
import matplotlib.pyplot as plt # plotting
import numpy as np # process data array
from scipy.signal import butter, lfilter, freqz, find_peaks, filtfilt # peak detection and data filtering
# https://docs.scipy.org/doc/scipy/reference/generated/scipy.signal.find_peaks.html#scipy.signal.find_peaks
import os # system, load data path
from read_roi import read_roi_zip # load ROI file
import re # define specifc characters in file names. 
import pandas as pd # a data structure useful for data output. For example, to clipboard or save to excel

# %% [markdown]
# 2nd cell to store all the function used

# %% [code]
# second cell to store all the function used
def get_file():
    data_file_list = []
    ROI_file_list = []
    data_path = os.getcwd()+'\data' # get current folderpath
    for file in os.listdir(data_path): # get a list of all files in current folder
        if file.endswith('.tif'): # find files string ending with ".tif"
            data_file_list.append(data_path+'\\'+file)
            ROI_file_list.append(data_path+'\\'+file.replace('.tif', '.zip'))
            # put data files and ROI files in lists
    return data_file_list, ROI_file_list # return data in lists and ROI in lists
    
def get_ROI_stats(data_file, ROI_file, plot_dict): # input data path, ROI path and start/end time and framerate
                                                   # return a dic, the key is each ROI, the value is a list containing mean of ROI through time
    start_frame = round(plot_dict['plot_start']*plot_dict['frame_rate'])
    end_frame = round(plot_dict['plot_end']*plot_dict['frame_rate'])
    rois = read_roi_zip(ROI_file) # ROI information in a dic, key is ROI name, value is the information in dic
                                # in the information dic, key 'x' and 'y' contain the xy coordinates
                                #of the ROI circle in lists
    im = Image.open(data_file) # load data file
    width_im, lenth_im = im.size # get the x and y pixel number of the data
    all_ROI_mean_dict = {}
    for key,value in rois.items(): # iterate each ROI
        ROI_xy = sum(zip(rois[key]['x'],rois[key]['y']),()) # switch [x,x,x...] and [y,y,y...] into (x,y,x,y,x,y...)
        mask_im = Image.new('L',[width_im,lenth_im],1)
        # generate a new image in pillw with the size of the data
        # L means 8 bit image, here 1 is the fillin value, meaning invalid in numpy mask
        ImageDraw.Draw(mask_im).polygon(ROI_xy,outline=0,fill=0) # draw a ROI in the new image, fill in 0
        mask_array = np.array(mask_im) # generate a numpy array based on the image values, 0 in ROI and 1 in the rest
        single_ROI_mean_list = [] # generate a list to store the ROI mean through frames
        for i in np.arange(start_frame, end_frame, 1): # iteration from start frame to end frame
            frame = ImageSequence.Iterator(im)[i]
            # ImageSequence.Iterator(im) will generate an iterator of the loaded image
            # here get each frame being iterated
            frame_array = np.asarray(frame) # switch the frame into np array

            single_ROI_mean_list.append(round(np.ma.masked_array(frame_array, mask = mask_array).mean(), 2))
            # store ROI mean of single frame into the list
            # np.ma.masked_array() acquire a mask in the numpy array
            # in the mask array, ROI is filled with 0 and the rest is 1, 1 mean invalid
        all_ROI_mean_dict[key] = single_ROI_mean_list
        # generate a dic, the key is ROI name, the value is the list containing ROI mean value
    return all_ROI_mean_dict

def butter_lowpass(cutoff, frame_rate, order):
    nyq = 0.5 * frame_rate
    normal_cutoff = cutoff / nyq
    b, a= butter(order, normal_cutoff, btype='low', output = 'ba', analog=False)
    return b, a

def butter_lowpass_filter(ROI_mean_dict, cutoff, frame_rate, order):
    ROI_mean_dict_LF = {}
    for key,value in ROI_mean_dict.items():       
        b, a= butter_lowpass(cutoff, frame_rate, order=order)
        ROI_mean_dict_LF[key] = filtfilt(b, a, value) 
    return ROI_mean_dict_LF

def butter_lowpass_filter_1(data, cutoff, frame_rate, order):      
    b, a= butter_lowpass(cutoff, frame_rate, order=order)
    data_LF = filtfilt(b, a, data) 
    return data_LF

def norm(ROI_mean_dict_LF, bin_width1, bin_width2): # data normalization. For calculating deltaF/F.
    ROI_base_dict = {}
    ROI_mean_dict_LF_norm = {}
    for key,data in ROI_mean_dict_LF.items():
        data_low = []
        data_base = []
        for i,frame in enumerate(data):
            if i < len(data)-bin_width1:
                low_value = np.mean(np.sort(data[i:i+bin_width1])[:round(bin_width1*10/100)])
            if i >= len(data)-bin_width1:
                low_value = np.mean(np.sort(data[i-bin_width1:i])[:round(bin_width1*10/100)])
            data_low.append(low_value)
        for i,frame in enumerate(data_low):
            if i < len(data_low)-bin_width2:
                high_value = np.mean(np.sort(data_low[i:i+bin_width2])[round(bin_width1*50/100):])
            if i >= len(data_low)-bin_width2:
                high_value = np.mean(np.sort(data_low[i-bin_width2:i])[round(bin_width1*50/100):])
            data_base.append(high_value)
        data_streight = np.subtract(np.array(data[:len(data_base)]), np.array(data_base))
        ROI_base_dict[key] = np.array(data_base)
        ROI_mean_dict_LF_norm[key] = np.round(np.divide(data_streight, data_base), decimals = 4)
    return ROI_mean_dict_LF_norm, ROI_base_dict

def norm_1(data, bin_width1, bin_width2): # data normalization. For calculating deltaF/F.
    data_low = []
    data_base = []
    for i,frame in enumerate(data):
        if i < len(data)-bin_width1:
            low_value = np.mean(np.sort(data[i:i+bin_width1])[:round(bin_width1*10/100)])
        if i >= len(data)-bin_width1:
            low_value = np.mean(np.sort(data[i-bin_width1:i])[:round(bin_width1*10/100)])
        data_low.append(low_value)
    for i,frame in enumerate(data_low):
        if i < len(data_low)-bin_width2:
            high_value = np.mean(np.sort(data_low[i:i+bin_width2])[round(bin_width1*50/100):])
        if i >= len(data_low)-bin_width2:
            high_value = np.mean(np.sort(data_low[i-bin_width2:i])[round(bin_width1*50/100):])
        data_base.append(high_value)
    data_streight = np.subtract(np.array(data[:len(data_base)]), np.array(data_base))
    data_base = np.array(data_base)
    data_norm = np.round(np.divide(data_streight, data_base), decimals = 4)
    return data_norm, data_base


def smooth(trace): # data smoothing. I didn't use it in this method
    trace_smooth = []
    for i,frame in enumerate(trace[:-bin_width_smooth]):
        frame_ave = np.mean(trace[i:i+bin_width_smooth])
        if i >= len(trace)-bin_width_smooth:
            frame_ave = np.mean(trace[i-bin_width_smooth:i])
        trace_smooth.append(frame_ave)
    return trace_smooth

def peak_detect(ROI_mean_dict_LF_norm, peak_detect_dict): # detect recurrent event when needed.
    ROI_peak_dict = {}
    ytop = []
    ybottom = []
    peak_rise = 50
    peak_decay = 50
    for key in ROI_mean_dict_LF_norm.keys():
        peak_idx, properties = find_peaks(ROI_mean_dict_LF_norm[key],\
                                          height = peak_detect_dict['height'],\
                                          width = peak_detect_dict['width'],\
                                          prominence = peak_detect_dict['prominence'])
        ROI_peak_trace = []
        for idx in peak_idx:
            peak_trace = ROI_mean_dict_LF_norm[key][idx-peak_rise : idx+peak_decay]
            if len(peak_trace) == 0:
                ROI_peak_trace.append(None)
            else:
                ROI_peak_trace.append(peak_trace)
#             ROI_peak_trace.append(peak_trace)
        peak_dict = {'peak_idx' : peak_idx,\
                     'left_base_idx' : properties['left_bases'],\
                     'peak_amp' : properties['peak_heights'],\
                     'peak_frq' : properties['peak_heights'].size/(len(ROI_mean_dict_LF_norm[key])/peak_detect_dict['frame_rate']),\
                     'ROI_peak_trace': ROI_peak_trace}

        ytop.append(np.max(ROI_mean_dict_LF_norm[key]))
        ybottom.append(np.min(ROI_mean_dict_LF_norm[key]))
        ROI_peak_dict[key] = peak_dict
    
    for key in ROI_peak_dict.keys():
        trace = ROI_mean_dict_LF_norm[key]
        time = np.arange(0,len(trace)/frame_rate,1/frame_rate)
        peak_idx = ROI_peak_dict[key]['peak_idx']
        plt.figure(figsize=(20,5))
        plt.plot(time, trace, 'c-', linewidth = 2, label='norm data')
        plt.plot(time[peak_idx], trace[peak_idx], 'oy')
        plt.plot(time[ROI_peak_dict[key]['left_base_idx']], trace[ROI_peak_dict[key]['left_base_idx']], 'or')
        plt.vlines(x = time[peak_idx],\
                   ymin = trace[peak_idx] - ROI_peak_dict[key]['peak_amp'],\
                   ymax = trace[peak_idx], color = "C1")
        plt.xlabel('Time [sec]')
        plt.grid( which ='both')
        plt.ylim(np.min(ybottom)*2,np.max(ytop)*0.2)
        print('hello')
        print(np.max(ytop))
        print(np.min(ybottom))
        print(np.min(ybottom)*0.5,np.max(ytop)*1)
        plt.xlim(0,len(trace)/frame_rate)
        plt.suptitle(key)
        plt.legend()
        plt.show()
    return ROI_peak_dict

def peak_detect_1(data, peak_detect_dict, ROI): # detect recurrent event when needed.
#     ROI_peak_dict = {}
    ytop = []
    ybottom = []
    # peak_rise = 50
    # peak_decay = 50
    peak_rise = peak_detect_dict['peak_rise']
    peak_decay = peak_detect_dict['peak_decay']
#     for key in ROI_mean_dict_LF_norm.keys():
    peak_idx, properties = find_peaks(data,\
                                      height = peak_detect_dict['height'],\
                                      width = peak_detect_dict['width'],\
                                      prominence = peak_detect_dict['prominence'])
    peak_trace_list = []
    peak_name_list = []
    for idx in peak_idx:
        peak_trace = data[idx-peak_rise : idx+peak_decay]
        if len(peak_trace) == 0:
            peak_trace_list.append(None)
            peak_name_list.append(None)
        else:
            peak_trace_list.append(peak_trace)
            peak_name_list.append(ROI)
    peak_dict = {'peak_idx' : peak_idx,\
                 'left_base_idx' : properties['left_bases'],\
                 'peak_amp' : properties['peak_heights'],\
                 'peak_frq' : properties['peak_heights'].size/(len(data)/peak_detect_dict['frame_rate']),\
                 'ROI_peak_trace': peak_trace_list,\
                 'ROI_peak_name': peak_name_list}

    ytop.append(np.max(data))
    ybottom.append(np.min(data))
#         ROI_peak_dict[key] = peak_dict
    
#     for key in ROI_peak_dict.keys():
    trace = data
    time = np.arange(0,len(trace)/frame_rate,1/frame_rate)
    peak_idx = peak_dict['peak_idx']
    plt.figure(figsize=(20,5))
    plt.plot(time, trace, 'c-', linewidth = 2, label='norm data')
    plt.plot(time[peak_idx], trace[peak_idx], 'oy')
    plt.plot(time[peak_dict['left_base_idx']], trace[peak_dict['left_base_idx']], 'or')
    plt.vlines(x = time[peak_idx],\
               ymin = trace[peak_idx] - peak_dict['peak_amp'],\
               ymax = trace[peak_idx], color = "C1")
    plt.xlabel('Time [sec]')
    plt.grid( which ='both')
    plt.ylim(np.min(ybottom)*2,np.max(ytop)*1.5)
    plt.xlim(0,len(trace)/frame_rate)
    plt.suptitle(ROI)
    plt.legend()
    plt.show()
    return peak_dict


def stim_detect(ROI_mean_dict_LF_norm, plot_dict, peak_detect_dict):
    stim_peak_dict = {}
    ytop = []
    ybottom = []
    for key in ROI_mean_dict_LF_norm.keys():
        peak_idx_list = []
        peak_amp_list = []
        for i in np.arange(peak_detect_dict['stim_number']):
            start_idx = (peak_detect_dict['stim_start']-plot_dict['plot_start']+i*peak_detect_dict['stim_interv'])*peak_detect_dict['frame_rate']
            end_idx = start_idx + peak_detect_dict['stim_interv']*peak_detect_dict['frame_rate']
            if end_idx > len(ROI_mean_dict_LF_norm[key]):
                break
            single_trace = ROI_mean_dict_LF_norm[key][start_idx:end_idx]
            peak_idx = start_idx + np.argmax(single_trace)
            peak_amp = np.max(single_trace)
            peak_idx_list.append(peak_idx)
            peak_amp_list.append(peak_amp)
        peak_dict = {'peak_idx': peak_idx_list,\
                     'peak_amp': np.round(peak_amp_list, decimals = 4)}
        stim_peak_dict[key] = peak_dict
        ytop.append(np.max(ROI_mean_dict_LF_norm[key]))
        ybottom.append(np.min(ROI_mean_dict_LF_norm[key]))
        
    for key in stim_peak_dict.keys():
        trace = ROI_mean_dict_LF_norm[key]
        time = np.arange(0,len(trace)/frame_rate,1/frame_rate)
        peak_idx = stim_peak_dict[key]['peak_idx']
        plt.figure(figsize=(20,5))
        plt.plot(time, trace, 'c-', linewidth = 2, label='norm data')
        plt.plot(time[peak_idx], trace[peak_idx], 'oy')
#         plt.plot(time[stim_peak_dict[key]['left_base_idx']], trace[stim_peak_dict[key]['left_base_idx']], 'or')
        plt.vlines(x = time[peak_idx],\
                   ymin = trace[peak_idx] - stim_peak_dict[key]['peak_amp'],\
                   ymax = trace[peak_idx], color = "C1")
        plt.xlabel('Time [sec]')
        plt.grid( which ='both')
        plt.ylim(np.min(ybottom)*0.5,np.max(ytop)*1.02)
        plt.xlim(0,len(trace)/frame_rate)
        plt.suptitle(key)
        plt.legend()
        plt.show()
    return stim_peak_dict

def copy_result(result_dict):
    result_df = pd.DataFrame.from_dict(result_dict)
    print(result_df)
    result_df.to_clipboard(sep='\t', index=False)

# %% [markdown]
# 3rd cell to specify all the parameters for analysis

# %% [code]
bool_mini_or_Evoke = 0 # 0 stands for mini, 1 stands for evoke
bool_raw_trace = 0 # 1 mean output raw trace, 0 mean not
bool_norm_trace = 0 # 1 means output normalized trace, 0 means not
bool_pool_peak = 0 # 1 means output pooled peak amp, 0 means not
bool_peak_trace = 0
# 1) smooth parameters (in frame)
frame_rate = 100 # Hz
order = 20 # Order for low pass filter
cutoff = 20 # Cut off frequency for low pass filter, in Hz
bin_width_smooth = 5 # Window for smoothing, in frame. This was designed to smooth noisy data trace. But if you did smoothing
                     # of the imaging data, you shouldn't need it. And we should make sure our imaging was stable and not drifting
                     # before we analyze it. So I didn't put the smoothing function in this method.
bin_width_norm1 = 200 # Windows legnth for calculating 1th baseline, in frame, bin_width must be longer than a typical peak
                      # duration. But shorter than the plotting length.
bin_width_norm2 = 200 # Windows legnth for calculating 2nd baseline, in frame


# 2) peak detection parameters (after normalization)
height = 0.025 # the absolute amplitude threshold. Important parameter for peak detection
width = 3 # the minimal frame window to search for a peak. use smaller value to accomodate narrower peak or double peak
prominence = 0.02 # the distance between peak to the nearest valley. Important parameter for peak detection.
threshold = 0.1 # not very useful
peak_rise_time = 0.3 # in s, how long is the rising phase for peak trace
peak_decay_time = 0.8 # in s,  how long is the decay phase for peak trace
peak_detect_dict = {'height':height,\
                    'width':width,\
                    'prominence':prominence,\
                    'threshold':threshold,\
                    'frame_rate':frame_rate,\
                    'peak_rise': int(peak_rise_time*frame_rate),\
                    'peak_decay': int(peak_decay_time*frame_rate)}

# 3) plot parameters (in s)
plot_start = 0 # Ploting start time, in s
plot_end = 60 # Ploting end time, in s
              # if you need to output data traces, you can only acquire 4000 frames at once. So if you need to output longer
              # traces, you need to select separately and align them together in excel.
# generate a dictionary to store plor parameters
plot_dict = {'frame_rate':frame_rate,\
             'plot_start':plot_start,\
             'plot_end':plot_end}

# 4) recurrent stim detection (in s)
stim_start = 61
stim_interv = 5
stim_number = 10
stim_detect_dict = {'stim_start': stim_start,\
                    'stim_interv': stim_interv,\
                    'stim_number': stim_number,\
                    'frame_rate': frame_rate}

# %% [markdown]
# 4th cell to process data and acquire result

# %% [code]
ROI_mean_dict = get_ROI_stats(get_file()[0][0], get_file()[1][0], plot_dict)
# put in data, ROI file and plot parameters, return a dictionary
# the keys are ROI names, values are a list containing ROI mean value through time

# %% [code]
result_dict = {} # an empty dictionary to store result to output 
file_name_list = [] # an empty list to store all the file names
ROI_name_list = [] # an empty list to store all the ROI names
peak_amp_list = [] # an empty list to store all the mean amps
peak_amp_pool_list = [] # an empty list to store all the pooled amps
peak_frq_list = [] # an empty list to store all the peak frequencies
stim_amp_list = [] # an empty list to store all the evoke/ recurrent peak mean amps
raw_trace_list = []
norm_trace_list = []
Peak_trace_dict = {}

ROI_mean_dict_LF = {}
for ROI in ROI_mean_dict.keys():
    ROI_mean_dict_LF[ROI] = butter_lowpass_filter_1(ROI_mean_dict[ROI], cutoff, frame_rate, order)    
ROI_mean_dict_LF_norm = {}
ROI_mean_dict_LF_base = {}
for ROI in ROI_mean_dict_LF.keys():    
    ROI_mean_dict_LF_norm[ROI], ROI_mean_dict_LF_base[ROI] = norm_1(ROI_mean_dict_LF[ROI],bin_width_norm1,bin_width_norm2)

# %% [code]
if bool_mini_or_Evoke == 0:
    ROI_name = []
    peak_amp = []
    peak_trace = []
    for ROI in ROI_mean_dict_LF_norm.keys():
        peak_dict = peak_detect_1(ROI_mean_dict_LF_norm[ROI], peak_detect_dict, ROI)
        # this is to detect peak events
        # put in deltaF/F data dict and parameters, return a dict. The key is the ROI name, the value is another dict
        # the value dict has 4 keys: "index of peaks" , "index of baseline", amp of "peaks", "event frequency"
        # the value are: list, list, list, number
        ROI_name = ROI_name + list(peak_dict['ROI_peak_name'])
        peak_amp = peak_amp + list(peak_dict['peak_amp'])
        peak_trace = peak_trace + list(peak_dict['ROI_peak_trace'])
            
#         peak_trace_list.append(peak_dict['ROI_peak_trace'])
#         print(len(peak_dict['ROI_peak_trace']))

        file_name_list.append(get_file()[0][0])
        # store file names in a list, \d\d\d\d\d\d means 6 consecutive digits
        # find 6 digits from the begining and 2 digit from the end
        ROI_name_list.append(ROI)
        # store ROI lists in a list for each data
        peak_amp_list.append(np.mean(peak_dict['peak_amp']))
        # calculate mean mini amp of each ROI and store them in a list for each data
        peak_amp_pool_list.append(list(peak_dict['peak_amp']))
        peak_frq_list.append(peak_dict['peak_frq'])
        # store mini frequency in a list for each data
        raw_trace_list.append(ROI_mean_dict[ROI])
        norm_trace_list.append(list(ROI_mean_dict_LF_norm[ROI]))
    
    Peak_trace_dict['ROI_name'] = ROI_name
    Peak_trace_dict['peak_amp'] = peak_amp
    Peak_trace_dict['peak_trace'] = peak_trace


# %% [code]
if bool_mini_or_Evoke == 0:            
    result_dict['file_name'] = file_name_list
    result_dict['ROI_name'] = ROI_name_list
    result_dict['peak_amp'] = peak_amp_list
    result_dict['peak_frq'] = peak_frq_list
    if bool_pool_peak == 1:
        result_dict['peak_amp_pool'] = peak_amp_pool_list
    if bool_raw_trace == 1:
        result_dict['raw_trace'] = raw_trace_list
    if bool_norm_trace ==1:
        result_dict['norm_trace'] = norm_trace_list
    # if bool_peak_trace ==1:
    #     copy_result(result_dict)
    if bool_peak_trace ==1:
        copy_result(Peak_trace_dict)


# %% [code]
copy_result(result_dict)

# %% [markdown]
# 5th cell is to output data, here output to clipboard because it's handy
